# Supplementary material for: Lavender Essential Oil Modulates Hepatic Cholesterol Metabolism in HepG2 Cells
Source: Curr Issues Mol Biol. 2023 Jan 3;45(1):364–78. doi: 10.3390/cimb45010026 (PMC9857966; doi:10.3390/cimb45010026)
Supplement: Supplementary file 1 [file cimb-45-00026-s001.zip]

Archive with 1 entries (1 files):
- cimb-2127975-supplementary.pdf
